# Supplementary material for: Logic minimization and rule extraction for identification of functional sites in molecular sequences
Source: BioData Min. 2012 Aug 16;5:10. doi: 10.1186/1756-0381-5-10 (PMC3492099; doi:10.1186/1756-0381-5-10)
Supplement: Additional file 1 — Rules for Prediction of S O-glycosylated sites after Logic Minimization. [file 1756-0381-5-10-S1.xls]

## Sheet: rules_apperances
										O-Gly S
				Position->	-5	-4	-3	-2	-1	0	1	2	3	4	5
		9	5	7	10	5	9	10	8	5	2	9	5	1	8	11	4	7	8	4	8
Count	Position->	3	-1	1	4	-1	3	4	2	-1	-4	3	-1	-5	2	5	-2	1	2	-2	2
32	Rule17:	----	_T_	----	----	----	----	_T_	----	----	----	----	----	----	----	NOT_T	----	NOT_S	----	----	_A_
23	Rule55:	NOT_P	----	NOT_T	NOT_P	----	NOT_T	NOT_T	NOT_S	NOT_D	NOT_P	NOT_K	NOT_S	NOT_R	----	NOT_T	NOT_P	NOT_S	----	NOT_L	NOT_A
14	Rule54:	_P_	NOT_T	NOT_T	----	NOT_P	----	NOT_T	----	NOT_D	NOT_P	----	----	NOT_R	NOT_P	----	NOT_P	NOT_S	NOT_T	NOT_L	NOT_A
13	Rule59:	NOT_P	----	NOT_T	NOT_P	----	NOT_T	NOT_T	NOT_S	----	NOT_P	NOT_K	----	NOT_R	NOT_P	NOT_T	NOT_P	NOT_S	NOT_T	NOT_L	NOT_A
11	Rule52:	_P_	NOT_T	NOT_T	NOT_P	NOT_P	----	NOT_T	----	NOT_D	NOT_P	----	NOT_S	NOT_R	----	----	NOT_P	NOT_S	----	NOT_L	NOT_A
10	Rule41:	_P_	----	----	----	----	----	----	NOT_S	----	NOT_P	----	_S_	----	NOT_P	NOT_T	NOT_P	NOT_S	NOT_T	----	----
10	Rule51:	NOT_P	----	NOT_T	NOT_P	NOT_P	NOT_T	NOT_T	_S_	NOT_D	NOT_P	NOT_K	----	NOT_R	----	NOT_T	NOT_P	----	----	NOT_L	----
9	Rule49:	NOT_P	NOT_T	----	NOT_P	NOT_P	----	NOT_T	NOT_S	NOT_D	NOT_P	NOT_K	NOT_S	NOT_R	NOT_P	----	----	_S_	NOT_T	NOT_L	NOT_A
9	Rule50:	----	NOT_T	----	NOT_P	NOT_P	NOT_T	----	NOT_S	NOT_D	NOT_P	NOT_K	NOT_S	NOT_R	----	NOT_T	NOT_P	_S_	NOT_T	NOT_L	NOT_A
8	Rule30:	NOT_P	----	_T_	----	----	NOT_T	NOT_T	----	NOT_D	NOT_P	----	----	----	----	----	NOT_P	----	_T_	NOT_L	----
8	Rule35:	_P_	----	----	----	_P_	----	----	NOT_S	----	NOT_P	----	----	----	NOT_P	----	----	NOT_S	----	NOT_L	----
8	Rule46:	NOT_P	NOT_T	NOT_T	_P_	----	NOT_T	----	----	NOT_D	NOT_P	NOT_K	NOT_S	NOT_R	NOT_P	NOT_T	----	NOT_S	NOT_T	NOT_L	NOT_A
8	Rule47:	----	----	----	NOT_P	----	_T_	NOT_T	NOT_S	NOT_D	NOT_P	----	NOT_S	NOT_R	NOT_P	NOT_T	NOT_P	NOT_S	NOT_T	NOT_L	NOT_A
8	Rule48:	----	----	_T_	_P_	NOT_P	----	----	NOT_S	----	----	NOT_K	----	NOT_R	NOT_P	----	NOT_P	----	----	NOT_L	NOT_A
8	Rule60:	NOT_P	NOT_T	NOT_T	NOT_P	NOT_P	NOT_T	NOT_T	NOT_S	NOT_D	NOT_P	NOT_K	NOT_S	----	NOT_P	NOT_T	NOT_P	NOT_S	NOT_T	NOT_L	NOT_A
7	Rule31:	----	----	----	----	_P_	----	----	_S_	----	_P_	----	----	----	----	----	----	NOT_S	----	NOT_L	----
7	Rule38:	----	NOT_T	----	NOT_P	----	_T_	----	----	----	----	----	NOT_S	----	----	----	NOT_P	NOT_S	_T_	NOT_L	----
7	Rule43:	----	NOT_T	----	NOT_P	----	_T_	----	_S_	NOT_D	----	----	----	----	----	----	NOT_P	----	----	NOT_L	----
6	Rule39:	NOT_P	NOT_T	NOT_T	----	NOT_P	NOT_T	_T_	NOT_S	NOT_D	NOT_P	NOT_K	NOT_S	NOT_R	NOT_P	----	NOT_P	----	NOT_T	NOT_L	NOT_A
5	Rule9:	_P_	NOT_T	----	----	----	----	----	_S_	----	_P_	----	----	----	----	----	----	----	----	----	----
5	Rule45:	----	NOT_T	NOT_T	NOT_P	NOT_P	NOT_T	NOT_T	NOT_S	NOT_D	NOT_P	NOT_K	NOT_S	NOT_R	NOT_P	_T_	NOT_P	NOT_S	----	NOT_L	----
5	Rule53:	NOT_P	NOT_T	_T_	NOT_P	----	----	NOT_T	NOT_S	NOT_D	NOT_P	NOT_K	NOT_S	NOT_R	NOT_P	NOT_T	----	----	NOT_T	NOT_L	NOT_A
4	Rule12:	_P_	----	_T_	----	----	----	----	----	----	----	----	----	----	_P_	----	----	----	----	----	----
4	Rule28:	NOT_P	----	----	_P_	NOT_P	NOT_T	----	NOT_S	----	NOT_P	----	----	NOT_R	NOT_P	NOT_T	NOT_P	_S_	----	NOT_L	NOT_A
4	Rule33:	----	----	NOT_T	----	----	----	_T_	NOT_S	----	NOT_P	----	_S_	NOT_R	----	NOT_T	NOT_P	NOT_S	----	----	----
4	Rule36:	NOT_P	NOT_T	NOT_T	NOT_P	----	NOT_T	NOT_T	----	NOT_D	NOT_P	NOT_K	NOT_S	NOT_R	----	----	NOT_P	NOT_S	----	NOT_L	_A_
4	Rule37:	NOT_P	----	NOT_T	_P_	_P_	NOT_T	----	----	----	NOT_P	NOT_K	----	----	----	NOT_T	----	NOT_S	NOT_T	NOT_L	----
4	Rule40:	NOT_P	----	NOT_T	----	NOT_P	----	NOT_T	----	NOT_D	_P_	----	----	----	NOT_P	_T_	NOT_P	----	NOT_T	NOT_L	NOT_A
4	Rule44:	NOT_P	----	NOT_T	NOT_P	NOT_P	NOT_T	NOT_T	NOT_S	NOT_D	_P_	NOT_K	NOT_S	NOT_R	NOT_P	NOT_T	----	NOT_S	NOT_T	NOT_L	NOT_A
3	Rule5:	----	----	----	_P_	----	----	----	----	----	----	----	_S_	----	----	----	NOT_P	----	_T_	----	----
3	Rule10:	----	_T_	----	----	----	----	_T_	_S_	----	----	----	----	----	----	----	----	_S_	----	----	----
3	Rule14:	----	----	_T_	----	----	----	NOT_T	----	----	----	----	----	----	----	----	_P_	----	----	----	_A_
3	Rule20:	NOT_P	_T_	_T_	----	----	NOT_T	NOT_T	_S_	----	----	----	----	----	----	----	----	----	----	----	----
3	Rule29:	NOT_P	----	NOT_T	NOT_P	----	----	----	----	----	----	----	_S_	----	_P_	NOT_T	NOT_P	NOT_S	----	NOT_L	----
3	Rule32:	_P_	----	----	NOT_P	----	----	NOT_T	NOT_S	----	NOT_P	----	NOT_S	----	NOT_P	NOT_T	_P_	NOT_S	----	----	----
3	Rule34:	NOT_P	----	NOT_T	----	NOT_P	NOT_T	----	----	----	_P_	----	----	----	_P_	----	NOT_P	NOT_S	----	NOT_L	----
3	Rule42:	NOT_P	NOT_T	----	NOT_P	NOT_P	NOT_T	NOT_T	----	NOT_D	_P_	NOT_K	NOT_S	NOT_R	NOT_P	NOT_T	NOT_P	NOT_S	NOT_T	NOT_L	NOT_A
2	Rule6:	_P_	----	----	----	----	----	----	_S_	----	----	----	----	----	----	_T_	----	----	----	NOT_L	----
2	Rule19:	----	_T_	NOT_T	_P_	----	----	----	----	----	----	----	----	----	----	----	----	----	----	----	_A_
2	Rule24:	----	----	----	----	----	NOT_T	----	----	----	----	----	----	----	_P_	_T_	_P_	----	----	----	----
2	Rule25:	----	----	_T_	_P_	----	----	----	_S_	----	----	----	----	----	----	----	----	----	----	_L_	----
2	Rule27:	NOT_P	_T_	----	----	----	----	NOT_T	----	----	----	----	----	----	----	_T_	----	----	----	----	_A_
2	Rule56:	----	_T_	----	----	----	NOT_T	----	----	----	----	----	----	----	----	----	----	_S_	----	----	_A_
1	Rule1:	----	----	_T_	----	----	----	----	----	----	_P_	----	----	NOT_R	----	----	----	----	----	_L_	----
1	Rule2:	----	----	----	----	----	----	_T_	----	----	----	----	_S_	----	----	_T_	----	----	----	_L_	----
1	Rule3:	----	_T_	----	_P_	----	_T_	----	----	----	----	----	----	----	_P_	----	----	----	----	----	----
1	Rule4:	----	----	----	----	----	_T_	_T_	NOT_S	----	----	----	----	----	----	----	_P_	_S_	----	----	----
1	Rule7:	----	----	----	_P_	----	_T_	----	----	----	----	----	_S_	----	----	----	----	_S_	----	----	----
1	Rule8:	NOT_P	----	NOT_T	----	----	NOT_T	_T_	----	----	----	----	----	----	_P_	----	_P_	NOT_S	----	----	----
1	Rule11:	_P_	NOT_T	----	NOT_P	----	----	----	----	----	_P_	----	----	----	----	----	----	----	----	----	_A_
1	Rule13:	----	----	----	NOT_P	----	_T_	NOT_T	_S_	----	----	----	----	----	----	NOT_T	_P_	NOT_S	----	----	----
1	Rule15:	----	----	_T_	----	_P_	----	----	_S_	----	----	----	----	----	----	----	NOT_P	----	----	----	----
1	Rule16:	_P_	_T_	----	NOT_P	----	----	----	----	----	NOT_P	----	----	----	----	NOT_T	----	----	----	----	_A_
1	Rule18:	----	----	----	_P_	----	NOT_T	----	----	----	----	----	_S_	----	_P_	----	----	----	----	----	----
1	Rule21:	----	----	NOT_T	_P_	NOT_P	_T_	----	----	----	----	----	NOT_S	----	_P_	NOT_T	----	----	----	----	----
1	Rule22:	----	_T_	_T_	NOT_P	----	NOT_T	NOT_T	----	----	----	----	----	----	_P_	----	----	----	----	----	----
1	Rule23:	----	_T_	NOT_T	----	----	----	_T_	----	----	----	----	----	----	_P_	----	NOT_P	NOT_S	----	----	----
1	Rule26:	----	_T_	_T_	----	----	NOT_T	_T_	----	----	----	----	----	NOT_R	NOT_P	----	----	----	----	----	----
1	Rule57:	----	----	----	----	----	NOT_T	----	----	----	_P_	----	_S_	----	----	----	NOT_P	----	----	----	_A_
1	Rule58:	----	----	----	----	----	_T_	----	----	----	NOT_P	----	_S_	----	----	----	----	----	----	----	_A_
