# Supplementary material for: Logic minimization and rule extraction for identification of functional sites in molecular sequences
Source: BioData Min. 2012 Aug 16;5:10. doi: 10.1186/1756-0381-5-10 (PMC3492099; doi:10.1186/1756-0381-5-10)
Supplement: Additional file 2 — Rules for Prediction of T O-glycosylated sites after Logic Minimization. [file 1756-0381-5-10-S2.xls]

## Sheet: rules_apperances
										O-Gly T
				Position->	-5	-4	-3	-2	-1	0	1	2	3	4	5
		1	10	8	2	11	9	7	9	5	5	4	1	11	2	5	8	3	7	3	9
Count	Position->	-5	4	2	-4	5	3	1	3	-1	-1	-2	-5	5	-4	-1	2	-3	1	-3	3
495	Rule72:	----	_T_	_T_	_T_	NOT_T	----	NOT_T	NOT_T	----	----	_T_	----	----	----	----	----	----	----	----	----
202	Rule84:	----	----	NOT_T	----	_T_	----	----	_T_	----	NOT_P	_T_	----	----	----	----	----	----	NOT_S	----	----
103	Rule62:	NOT_P	_T_	----	_T_	NOT_T	----	----	_T_	----	----	----	----	----	----	NOT_A	----	----	----	----	----
103	Rule82:	----	----	----	_T_	----	----	----	----	_T_	----	----	_T_	NOT_P	----	----	----	----	----	NOT_T	NOT_A
103	Rule86:	----	_T_	NOT_T	NOT_T	_T_	----	----	----	_T_	----	NOT_T	----	----	----	----	----	----	----	----	----
101	Rule29:	----	----	----	NOT_T	NOT_T	----	_T_	NOT_T	----	----	_T_	_T_	----	----	----	----	NOT_P	----	----	----
101	Rule57:	----	----	----	NOT_T	NOT_T	----	----	----	_T_	----	_T_	_T_	----	NOT_A	----	NOT_P	----	----	----	----
101	Rule76:	----	NOT_T	----	----	----	_P_	_T_	----	----	_P_	----	NOT_T	----	----	----	----	----	----	----	----
46	Rule55:	----	NOT_T	----	----	----	_P_	NOT_T	----	----	----	----	----	NOT_P	----	----	_P_	_P_	----	----	----
43	Rule37:	_P_	----	----	----	_T_	----	----	----	----	----	NOT_T	----	----	----	----	----	----	_S_	----	NOT_A
34	Rule99:	----	----	----	----	----	----	----	----	----	----	----	_T_	----	----	_A_	_P_	----	----	----	NOT_A
32	Rule94:	----	----	----	----	_T_	----	----	----	----	----	----	----	----	----	_A_	----	----	----	----	_A_
26	Rule92:	----	NOT_T	NOT_T	NOT_T	NOT_T	_P_	NOT_T	----	----	NOT_P	NOT_T	NOT_T	NOT_P	----	NOT_A	NOT_P	----	----	NOT_T	----
20	Rule88:	NOT_P	----	NOT_T	NOT_T	NOT_T	----	----	NOT_T	----	_P_	NOT_T	NOT_T	----	NOT_A	----	NOT_P	NOT_P	NOT_S	NOT_T	NOT_A
20	Rule93:	NOT_P	NOT_T	NOT_T	----	NOT_T	NOT_P	----	NOT_T	----	NOT_P	NOT_T	NOT_T	NOT_P	NOT_A	NOT_A	NOT_P	NOT_P	NOT_S	NOT_T	NOT_A
13	Rule91:	NOT_P	NOT_T	NOT_T	NOT_T	NOT_T	NOT_P	NOT_T	NOT_T	----	NOT_P	----	NOT_T	NOT_P	NOT_A	NOT_A	NOT_P	NOT_P	NOT_S	----	NOT_A
12	Rule80:	NOT_P	NOT_T	NOT_T	NOT_T	NOT_T	----	NOT_T	_T_	NOT_T	NOT_P	----	NOT_T	----	----	----	----	NOT_P	NOT_S	NOT_T	----
12	Rule85:	NOT_P	----	----	NOT_T	NOT_T	NOT_P	_T_	NOT_T	----	----	NOT_T	NOT_T	NOT_P	NOT_A	NOT_A	NOT_P	NOT_P	----	NOT_T	NOT_A
11	Rule87:	----	NOT_T	NOT_T	NOT_T	----	NOT_P	NOT_T	NOT_T	----	NOT_P	NOT_T	_T_	NOT_P	NOT_A	NOT_A	NOT_P	NOT_P	NOT_S	----	NOT_A
10	Rule78:	_P_	NOT_T	----	NOT_T	NOT_T	NOT_P	NOT_T	NOT_T	----	----	NOT_T	----	NOT_P	NOT_A	----	NOT_P	NOT_P	NOT_S	NOT_T	NOT_A
10	Rule90:	NOT_P	NOT_T	NOT_T	NOT_T	----	NOT_P	NOT_T	NOT_T	NOT_T	NOT_P	NOT_T	NOT_T	NOT_P	NOT_A	NOT_A	NOT_P	NOT_P	NOT_S	NOT_T	----
9	Rule74:	----	----	NOT_T	NOT_T	----	_P_	----	----	----	----	NOT_T	----	NOT_P	NOT_A	_A_	----	----	NOT_S	----	----
9	Rule97:	----	----	----	----	----	----	----	----	----	----	----	----	----	_A_	_A_	----	----	NOT_S	_T_	----
8	Rule48:	_P_	NOT_T	----	NOT_T	NOT_T	NOT_P	----	----	----	_P_	NOT_T	----	NOT_P	NOT_A	----	----	NOT_P	----	NOT_T	NOT_A
8	Rule89:	NOT_P	NOT_T	NOT_T	NOT_T	NOT_T	----	----	NOT_T	NOT_T	NOT_P	----	NOT_T	----	NOT_A	NOT_A	NOT_P	NOT_P	_S_	NOT_T	----
7	Rule61:	NOT_P	NOT_T	NOT_T	----	NOT_T	----	----	----	NOT_T	NOT_P	NOT_T	NOT_T	NOT_P	_A_	NOT_A	NOT_P	NOT_P	NOT_S	NOT_T	NOT_A
7	Rule75:	----	----	----	NOT_T	NOT_T	----	NOT_T	NOT_T	NOT_T	NOT_P	NOT_T	NOT_T	NOT_P	NOT_A	NOT_A	_P_	NOT_P	NOT_S	NOT_T	NOT_A
7	Rule81:	----	----	NOT_T	----	----	----	NOT_T	----	----	_P_	----	----	----	----	----	----	NOT_P	----	NOT_T	_A_
6	Rule59:	----	----	NOT_T	NOT_T	NOT_T	----	NOT_T	NOT_T	----	----	NOT_T	NOT_T	NOT_P	NOT_A	_A_	NOT_P	----	NOT_S	NOT_T	NOT_A
6	Rule64:	----	----	NOT_T	----	NOT_T	----	----	_T_	----	_P_	----	NOT_T	NOT_P	NOT_A	----	NOT_P	NOT_P	----	----	----
6	Rule68:	NOT_P	----	----	NOT_T	_T_	----	NOT_T	----	NOT_T	----	NOT_T	----	----	NOT_A	----	----	----	NOT_S	NOT_T	_A_
5	Rule30:	----	NOT_T	----	----	----	----	----	NOT_T	NOT_T	NOT_P	_T_	NOT_T	NOT_P	----	----	----	NOT_P	_S_	NOT_T	----
5	Rule42:	NOT_P	NOT_T	NOT_T	NOT_T	NOT_T	----	NOT_T	NOT_T	NOT_T	NOT_P	NOT_T	----	NOT_P	NOT_A	NOT_A	NOT_P	_P_	NOT_S	----	NOT_A
5	Rule43:	----	----	----	NOT_T	----	_P_	----	----	----	_P_	----	----	----	----	----	----	----	----	_T_	----
5	Rule52:	NOT_P	NOT_T	----	----	----	----	_T_	----	----	----	----	----	----	_A_	NOT_A	----	----	----	NOT_T	NOT_A
5	Rule60:	----	NOT_T	_T_	----	----	NOT_P	----	----	NOT_T	----	----	----	NOT_P	----	----	----	NOT_P	_S_	NOT_T	----
5	Rule69:	----	NOT_T	----	NOT_T	----	----	----	----	NOT_T	NOT_P	NOT_T	_T_	----	NOT_A	----	NOT_P	NOT_P	_S_	NOT_T	----
5	Rule73:	----	_T_	NOT_T	NOT_T	----	----	----	----	----	----	----	----	----	NOT_A	NOT_A	NOT_P	----	NOT_S	NOT_T	_A_
5	Rule83:	NOT_P	NOT_T	NOT_T	NOT_T	NOT_T	----	----	NOT_T	----	NOT_P	NOT_T	NOT_T	NOT_P	NOT_A	NOT_A	NOT_P	_P_	----	----	NOT_A
4	Rule46:	----	NOT_T	----	_T_	----	_P_	----	----	----	_P_	NOT_T	NOT_T	----	----	----	----	NOT_P	----	----	----
4	Rule47:	NOT_P	NOT_T	_T_	NOT_T	----	NOT_P	NOT_T	----	----	----	NOT_T	----	_P_	NOT_A	----	----	----	NOT_S	NOT_T	----
4	Rule65:	NOT_P	----	NOT_T	----	----	_P_	NOT_T	----	NOT_T	NOT_P	_T_	NOT_T	NOT_P	----	NOT_A	NOT_P	----	----	NOT_T	----
4	Rule67:	----	----	_T_	----	----	NOT_P	NOT_T	----	----	----	----	NOT_T	----	----	_A_	----	NOT_P	----	NOT_T	----
4	Rule70:	----	NOT_T	NOT_T	NOT_T	----	_P_	NOT_T	----	----	----	NOT_T	NOT_T	_P_	----	----	NOT_P	----	NOT_S	NOT_T	----
4	Rule79:	----	NOT_T	----	_T_	----	NOT_P	_T_	NOT_T	NOT_T	----	NOT_T	NOT_T	----	----	----	NOT_P	NOT_P	----	----	NOT_A
3	Rule12:	NOT_P	_T_	----	----	----	----	----	----	----	----	----	NOT_T	----	----	----	_P_	----	----	----	_A_
3	Rule20:	----	----	----	NOT_T	----	----	----	_T_	----	----	----	_T_	----	----	_A_	----	----	----	----	----
3	Rule22:	----	----	----	----	----	----	----	----	_T_	----	----	----	----	_A_	----	NOT_P	----	----	----	_A_
3	Rule24:	NOT_P	----	----	----	_T_	----	----	----	----	----	----	----	----	_A_	----	_P_	----	----	----	----
3	Rule36:	NOT_P	NOT_T	----	----	_T_	_P_	_T_	----	----	NOT_P	----	----	----	----	----	----	NOT_P	----	----	----
3	Rule39:	----	----	NOT_T	----	NOT_T	_P_	----	----	----	_P_	----	----	----	_A_	----	----	----	----	----	----
3	Rule45:	_P_	NOT_T	NOT_T	----	----	----	NOT_T	----	----	----	----	----	NOT_P	----	----	NOT_P	NOT_P	----	----	_A_
3	Rule49:	----	----	_T_	----	----	NOT_P	NOT_T	----	NOT_T	NOT_P	----	NOT_T	NOT_P	NOT_A	NOT_A	----	_P_	----	----	NOT_A
3	Rule53:	----	NOT_T	_T_	----	NOT_T	NOT_P	NOT_T	----	----	----	----	_T_	----	----	----	----	NOT_P	----	NOT_T	NOT_A
3	Rule54:	----	_T_	----	----	----	----	----	----	----	_P_	----	----	----	----	----	----	----	_S_	NOT_T	----
3	Rule58:	NOT_P	----	----	----	NOT_T	_P_	NOT_T	----	NOT_T	NOT_P	----	NOT_T	NOT_P	----	----	_P_	----	NOT_S	----	----
3	Rule63:	----	----	----	NOT_T	----	----	----	NOT_T	----	_P_	----	----	_P_	----	----	----	_P_	----	----	NOT_A
3	Rule66:	----	NOT_T	_T_	NOT_T	----	----	NOT_T	NOT_T	----	_P_	NOT_T	----	----	----	----	----	----	----	----	NOT_A
3	Rule71:	NOT_P	NOT_T	_T_	----	----	_P_	----	----	NOT_T	----	NOT_T	NOT_T	NOT_P	----	NOT_A	----	NOT_P	NOT_S	NOT_T	----
3	Rule77:	----	----	NOT_T	_T_	_T_	----	----	----	_T_	----	NOT_T	----	----	----	----	----	----	----	NOT_T	NOT_A
2	Rule2:	----	----	----	----	NOT_T	----	----	----	----	----	----	_T_	----	_A_	----	----	_P_	----	----	----
2	Rule3:	_P_	_T_	----	NOT_T	----	----	----	NOT_T	NOT_T	----	_T_	----	----	----	----	----	----	----	----	----
2	Rule4:	----	_T_	----	----	----	----	_T_	----	----	----	----	_T_	----	----	_A_	----	----	----	----	----
2	Rule5:	----	_T_	----	----	NOT_T	----	----	----	----	----	----	_T_	----	----	----	_P_	----	----	NOT_T	NOT_A
2	Rule10:	----	----	----	----	_T_	----	_T_	----	----	----	----	----	----	_A_	----	----	NOT_P	----	NOT_T	----
2	Rule23:	----	_T_	----	_T_	----	_P_	----	----	----	----	----	NOT_T	_P_	----	----	----	NOT_P	----	NOT_T	----
2	Rule28:	NOT_P	----	----	----	----	NOT_P	----	----	----	_P_	----	----	----	----	----	_P_	_P_	----	----	NOT_A
2	Rule32:	----	----	----	----	----	----	----	NOT_T	----	_P_	_T_	NOT_T	NOT_P	NOT_A	----	NOT_P	----	_S_	----	----
2	Rule33:	_P_	----	----	----	----	----	----	----	----	----	NOT_T	----	----	----	_A_	----	----	----	_T_	----
2	Rule34:	----	_T_	----	----	----	----	----	----	NOT_T	----	_T_	----	_P_	----	----	----	----	_S_	----	----
2	Rule35:	----	_T_	----	----	NOT_T	NOT_P	----	----	----	----	----	_T_	----	----	NOT_A	----	----	_S_	----	----
2	Rule38:	NOT_P	_T_	----	----	----	NOT_P	----	NOT_T	NOT_T	----	NOT_T	NOT_T	NOT_P	----	----	----	----	NOT_S	_T_	----
2	Rule40:	----	_T_	----	----	----	----	----	----	----	----	----	----	----	----	_A_	_P_	----	----	----	----
2	Rule44:	_P_	----	NOT_T	----	----	----	----	----	NOT_T	----	_T_	----	_P_	----	----	----	----	----	----	----
2	Rule50:	----	----	----	----	----	----	_T_	----	----	----	NOT_T	_T_	----	----	----	----	NOT_P	----	----	_A_
2	Rule51:	----	_T_	NOT_T	NOT_T	----	NOT_P	NOT_T	----	----	----	NOT_T	NOT_T	_P_	NOT_A	NOT_A	----	----	----	----	----
2	Rule56:	_P_	_T_	NOT_T	----	NOT_T	----	----	----	NOT_T	NOT_P	----	----	----	----	----	NOT_P	NOT_P	----	NOT_T	----
2	Rule95:	_P_	----	----	----	----	----	----	----	----	----	----	----	----	_A_	----	----	----	----	_T_	----
2	Rule96:	----	----	----	_T_	----	----	----	----	----	----	----	----	----	----	_A_	----	----	----	----	_A_
1	Rule1:	----	----	_T_	NOT_T	----	_P_	----	----	----	----	_T_	----	NOT_P	----	----	----	_P_	----	----	----
1	Rule6:	----	_T_	----	----	----	NOT_P	----	----	----	----	NOT_T	----	_P_	----	NOT_A	----	----	_S_	----	----
1	Rule7:	----	----	----	_T_	----	----	----	----	----	----	----	----	----	----	_A_	----	_P_	_S_	----	----
1	Rule8:	----	----	----	----	----	----	----	----	----	----	NOT_T	----	NOT_P	----	----	_P_	_P_	_S_	----	----
1	Rule9:	----	NOT_T	----	----	----	----	----	_T_	_T_	----	----	NOT_T	----	----	----	_P_	----	----	----	----
1	Rule11:	----	----	----	_T_	----	----	_T_	----	----	----	_T_	----	----	----	----	----	_P_	----	----	----
1	Rule13:	----	----	----	----	----	_P_	_T_	----	NOT_T	----	----	----	_P_	----	----	----	----	----	_T_	----
1	Rule14:	----	----	----	_T_	----	_P_	----	----	----	----	NOT_T	----	----	----	----	----	----	_S_	_T_	----
1	Rule15:	NOT_P	----	----	NOT_T	----	_P_	----	----	_T_	----	NOT_T	NOT_T	----	----	----	----	----	----	_T_	----
1	Rule16:	----	----	----	----	----	_P_	----	----	----	_P_	----	----	----	----	----	_P_	----	_S_	----	----
1	Rule17:	NOT_P	----	----	_T_	NOT_T	_P_	NOT_T	----	----	NOT_P	_T_	----	----	----	----	----	----	----	NOT_T	----
1	Rule18:	----	----	----	_T_	----	_P_	----	----	----	----	----	NOT_T	_P_	----	----	----	----	_S_	----	----
1	Rule19:	----	----	----	----	----	_P_	----	----	_T_	----	----	----	_P_	----	----	_P_	NOT_P	----	----	----
1	Rule21:	----	----	----	NOT_T	_T_	----	----	----	NOT_T	----	----	_T_	----	----	----	_P_	----	NOT_S	----	----
1	Rule25:	----	----	----	----	----	----	----	----	_T_	----	----	----	NOT_P	_A_	----	----	NOT_P	_S_	----	----
1	Rule26:	_P_	----	NOT_T	----	----	----	----	----	NOT_T	NOT_P	_T_	----	----	----	----	----	_P_	----	----	----
1	Rule27:	----	----	----	----	_T_	----	NOT_T	----	_T_	----	----	NOT_T	----	----	----	NOT_P	----	NOT_S	----	_A_
1	Rule31:	----	----	----	----	----	----	NOT_T	----	----	----	----	_T_	_P_	----	----	_P_	----	----	NOT_T	----
1	Rule41:	----	----	_T_	NOT_T	----	NOT_P	----	NOT_T	_T_	----	NOT_T	----	NOT_P	NOT_A	----	----	----	NOT_S	----	----
1	Rule98:	----	----	----	----	----	----	_T_	----	----	----	_T_	----	----	----	_A_	----	----	----	----	----
1	Rule100:	----	----	----	----	----	----	----	_T_	_T_	----	----	----	----	----	----	----	----	_S_	----	----
